# Supplementary material for: A multicenter explainable machine learning analysis of autoimmune disease comorbidity in ankylosing spondylitis
Source: Front Immunol. 2026 Feb 26;17:1775877. doi: 10.3389/fimmu.2026.1775877 (PMC12979442; doi:10.3389/fimmu.2026.1775877)
Supplement: Supplementary Table 1 — Inter-center comparison of demographic and laboratory variables among patients with ankylosing spondylitis alone across the three centers. [file Table1.xlsx]

## Sheet: Sheet1
Supplementary Table 1.Inter-center comparison of clinical characteristics in patients with AS alone
Type	Group 1 (N=326)	Group 2 (N=108)	Group 3 (N=110)	P-value
Male	276 (84.7%)	88 (81.5%)	94 (85.5%)	0.676
Female	50 (15.3%)	20 (18.5%)	16 (14.5%)
Age	36.47 (10.43)	35.50 (10.07)	35.63 (8.76)	0.584
SII	911.91 (644.71)	1075.20 (784.91)	1079.31 (920.43)	0.038
SIRI	1.91 (1.53)	2.22 (1.94)	2.01 (1.98)	0.271
NLR	2.80 (1.54)	3.12 (1.80)	2.89 (1.43)	0.193
PLR	164.20 (70.40)	179.51 (85.90)	180.99 (95.14)	0.068
PNR	65.13 (25.59)	64.92 (26.42)	65.84 (22.74)	0.958
NMR	9.06 (6.80)	9.11 (4.60)	9.30 (4.55)	0.933
ESR	35.63 (24.23)	40.22 (27.43)	39.34 (26.55)	0.17
WBC	8.28 (2.48)	8.67 (2.66)	8.65 (2.84)	0.239
RBC	4.82 (0.67)	4.83 (0.69)	4.88 (0.68)	0.754
Hb	130.16 (17.97)	129.09 (18.62)	128.55 (20.15)	0.694
HCT	0.40 (0.05)	0.39 (0.05)	0.39 (0.06)	0.823
MCV	82.79 (9.01)	82.36 (9.79)	80.99 (9.35)	0.213
MCH	27.22 (3.50)	27.05 (3.89)	26.53 (3.73)	0.232
MCHC	328.13 (13.90)	327.54 (15.25)	326.65 (15.11)	0.642
PLT	316.09 (95.99)	336.84 (110.50)	346.23 (130.56)	0.02
MPV	8.09 (1.15)	8.06 (0.98)	8.15 (1.15)	0.816
PDW	0.16 (0.02)	0.15 (0.03)	0.15 (0.03)	0.12
NE#	5.34 (2.19)	5.72 (2.33)	5.62 (2.49)	0.238
LY#	2.07 (0.62)	2.05 (0.65)	2.15 (0.85)	0.494
MO#	0.65 (0.25)	0.67 (0.26)	0.66 (0.28)	0.629
EO#	0.18 (0.17)	0.18 (0.20)	0.18 (0.18)	0.966
BA#	0.04 (0.03)	0.04 (0.03)	0.03 (0.04)	0.422
RDW_CV	0.14 (0.02)	0.14 (0.02)	0.15 (0.02)	0.236
PCT	0.25 (0.07)	0.27 (0.08)	0.28 (0.10)	0.027
TBIL	8.87 (4.53)	8.64 (4.16)	8.23 (3.85)	0.4
DBIL	2.89 (1.82)	2.85 (1.61)	2.67 (1.21)	0.49
IBIL	5.98 (3.12)	5.79 (3.07)	5.56 (2.94)	0.446
DBIL_TBIL_ratio	0.33 (0.11)	0.34 (0.12)	0.34 (0.12)	0.836
TP	75.20 (7.26)	74.80 (6.61)	76.19 (7.21)	0.315
ALB	41.84 (4.69)	40.79 (5.54)	41.54 (4.61)	0.151
GLOB	33.36 (6.88)	34.01 (6.59)	34.65 (7.62)	0.227
ALB_GLOB_ratio	1.32 (0.34)	1.26 (0.35)	1.27 (0.34)	0.221
GGT	41.03 (83.84)	51.18 (82.94)	38.28 (39.05)	0.4
TBA	6.97 (13.32)	4.47 (5.15)	5.74 (7.44)	0.113
AST	22.99 (14.11)	24.85 (20.22)	24.16 (14.64)	0.514
ALT	23.42 (22.56)	24.81 (21.07)	26.30 (22.44)	0.484
AST_ALT_ratio	1.29 (0.90)	1.26 (0.63)	1.18 (0.68)	0.489
ALP	105.17 (43.13)	111.22 (47.81)	103.14 (50.93)	0.379
PREALB	221.67 (67.37)	214.51 (71.66)	227.16 (77.33)	0.411
CHE	8468.04 (1895.07)	8084.78 (1971.32)	8111.17 (1712.72)	0.079
BUN	4.45 (1.37)	4.85 (1.58)	4.52 (1.24)	0.034
Cr	69.48 (19.68)	69.02 (16.00)	69.12 (15.92)	0.967
UA	336.52 (112.30)	333.19 (99.48)	334.37 (96.74)	0.955
HCO3-	26.06 (2.92)	26.28 (2.54)	26.10 (2.85)	0.778
eGFR	100.11 (25.08)	95.24 (22.97)	99.29 (21.63)	0.188
CysC	0.82 (0.22)	0.85 (0.19)	0.81 (0.19)	0.275
