# Supplementary material for: A multicenter explainable machine learning analysis of autoimmune disease comorbidity in ankylosing spondylitis
Source: Front Immunol. 2026 Feb 26;17:1775877. doi: 10.3389/fimmu.2026.1775877 (PMC12979442; doi:10.3389/fimmu.2026.1775877)
Supplement: Supplementary Table 2 — Inter-center comparison of demographic and laboratory variables among patients with autoimmune diseases alone across the three centers. [file Table2.xlsx]

## Sheet: Sheet1
Supplementary Table 2.Inter-center comparison of clinical characteristics in patients with autoimmune diseases alone
Type	Group 1 (N=603)	Group 2 (N=201)	Group 3 (N=201)	P-value
Male	240 (39.8%)	74 (36.8%)	71 (35.3%)	0.469
Female	363 (60.2%)	127 (63.2%)	130 (64.7%)
Age	48.97(17.98)	47.58(18.09)	47.60(19.03)	0.467561
SII	823.66(943.79)	752.64(693.51)	874.75(1005.06)	0.75177
SIRI	1.85(2.53)	1.62(2.33)	1.85(2.53)	0.566462
NLR	2.78(2.56)	2.73(2.37)	2.83(2.44)	0.948121
PLR	159.09(111.18)	160.84(91.93)	165.98(106.84)	0.669789
PNR	69.72(39.47)	77.79(96.09)	70.80(38.26)	0.883894
NMR	8.50(4.10)	8.75(5.25)	9.08(5.31)	0.574539
ESR	27.29(27.41)	25.42(25.63)	28.57(27.90)	0.389613
WBC	7.82(3.04)	7.27(2.53)	7.90(3.48)	0.182195
RBC	4.57(0.83)	4.61(0.75)	4.52(0.84)	0.525537
Hb	127.56(22.36)	127.73(22.43)	125.09(22.98)	0.403903
HCT	0.39(0.06)	0.39(0.06)	0.38(0.07)	0.495953
MCV	85.41(9.20)	84.93(9.70)	84.97(9.30)	0.628649
MCH	28.15(3.60)	27.95(3.90)	27.92(3.66)	0.53511
MCHC	328.84(12.97)	328.16(15.15)	327.77(12.08)	0.546673
PLT	286.40(107.28)	276.30(98.42)	290.87(109.41)	0.211599
MPV	8.68(1.35)	8.79(1.23)	8.65(1.34)	0.346709
PDW	0.15(0.03)	0.14(0.03)	0.15(0.03)	0.0315805
NE#	4.85(2.54)	4.48(2.16)	4.98(3.02)	0.250405
LY#	2.11(1.12)	2.01(0.91)	2.06(0.85)	0.226459
MO#	0.61(0.28)	0.55(0.21)	0.59(0.26)	0.0543794
EO#	0.21(0.22)	0.19(0.31)	0.24(0.25)	0.0221356
BA#	0.04(0.07)	0.04(0.05)	0.04(0.03)	0.0685198
RDW_CV	0.14(0.03)	0.14(0.03)	0.14(0.02)	0.809097
PCT	0.24(0.09)	0.24(0.09)	0.25(0.09)	0.476222
TBIL	10.41(6.63)	10.79(6.23)	10.30(6.15)	0.417604
DBIL	3.29(2.29)	3.45(2.45)	3.38(2.69)	0.740415
IBIL	7.12(4.97)	7.34(4.44)	6.92(4.49)	0.419663
DBIL_TBIL_ratio	0.34(0.13)	0.33(0.12)	0.34(0.13)	0.4733
TP	70.81(8.31)	70.24(8.35)	70.09(7.45)	0.530711
ALB	40.59(5.91)	40.26(5.91)	39.98(6.25)	0.447732
GLOB	30.21(7.49)	29.98(6.68)	30.09(5.94)	0.816281
ALB_GLOB_ratio	1.41(0.37)	1.41(0.36)	1.39(0.39)	0.543881
GGT	35.91(49.77)	32.95(47.25)	36.33(40.46)	0.738508
TBA	6.64(10.10)	7.52(13.58)	6.54(9.57)	0.970213
AST	25.69(16.16)	26.03(17.55)	29.00(23.69)	0.112237
ALT	23.76(22.20)	21.82(17.26)	28.45(36.64)	0.22052
AST_ALT_ratio	1.46(1.18)	1.47(0.83)	1.46(1.19)	0.473015
ALP	94.26(59.80)	89.63(53.58)	90.18(46.78)	0.60502
PREALB	245.51(84.70)	248.93(81.93)	237.49(83.40)	0.231281
CHE	8066.44(2030.63)	8330.65(2017.91)	8023.12(2088.41)	0.337227
BUN	5.14(2.78)	4.75(2.10)	5.32(3.66)	0.21418
Cr	75.85(94.01)	67.05(26.12)	83.54(123.33)	0.196442
UA	337.11(121.33)	342.34(130.15)	340.22(120.60)	0.903054
HCO3-	24.84(3.27)	25.13(3.37)	25.27(3.42)	0.0936771
eGFR	91.39(29.10)	96.15(29.09)	92.18(31.38)	0.0856869
CysC	0.97(0.59)	0.91(0.44)	0.99(0.67)	0.0866399
