# Supplementary material for: A multicenter explainable machine learning analysis of autoimmune disease comorbidity in ankylosing spondylitis
Source: Front Immunol. 2026 Feb 26;17:1775877. doi: 10.3389/fimmu.2026.1775877 (PMC12979442; doi:10.3389/fimmu.2026.1775877)
Supplement: Supplementary Table 3 — Inter-center comparison of demographic and laboratory variables among patients with ankylosing spondylitis combined with autoimmune diseases across the three centers. [file Table3.xlsx]

## Sheet: Sheet1
Supplementary Table 3.Inter-center comparison of clinical characteristics in patients with AS and autoimmune comorbidities
Type	Group1 (N=343)	Group2 (N=114)	Group3 (N=115)	P-value
Male	150 (43.7%)	46 (40.4%)	57 (49.6%)	0.358
Female	193 (56.3%)	68 (59.6%)	58 (50.4%)
Age	49.85 (18.38)	47.89 (18.26)	45.91 (18.51)	0.123
SII	1004.88 (834.26)	878.38 (578.33)	957.18 (757.16)	0.314
SIRI	1.96 (1.70)	1.81 (1.88)	1.91 (1.60)	0.734
NLR	2.99 (2.46)	2.72 (1.44)	2.66 (1.40)	0.247
PLR	178.04 (98.30)	168.50 (84.85)	172.15 (102.68)	0.621
PNR	68.85 (30.69)	67.64 (31.00)	71.37 (33.26)	0.646
NMR	8.90 (3.95)	8.65 (3.10)	8.49 (3.15)	0.552
ESR	35.09 (26.29)	31.73 (25.16)	32.83 (25.10)	0.423
WBC	8.34 (2.47)	8.08 (2.45)	8.39 (2.65)	0.58
RBC	4.89 (0.80)	4.85 (0.77)	4.95 (0.69)	0.605
Hb	128.85 (20.47)	130.52 (20.13)	131.42 (18.64)	0.439
HCT	0.40 (0.06)	0.40 (0.06)	0.40 (0.05)	0.447
MCV	81.68 (9.61)	83.14 (9.39)	82.10 (9.65)	0.371
MCH	26.64 (3.85)	27.23 (3.75)	26.81 (3.80)	0.36
MCHC	325.13 (13.27)	326.57 (13.01)	325.53 (12.72)	0.596
PLT	333.73 (115.75)	314.93 (102.59)	337.25 (119.04)	0.247
MPV	8.32 (1.21)	8.45 (1.29)	8.31 (1.30)	0.616
PDW	0.15 (0.03)	0.14 (0.03)	0.14 (0.03)	0.667
NE#	5.37 (2.15)	5.13 (2.12)	5.29 (2.35)	0.612
LY#	2.10 (0.73)	2.09 (0.71)	2.21 (0.69)	0.34
MO#	0.64 (0.23)	0.62 (0.20)	0.66 (0.30)	0.357
EO#	0.19 (0.26)	0.21 (0.28)	0.19 (0.17)	0.823
BA#	0.04 (0.03)	0.04 (0.02)	0.04 (0.03)	0.667
RDW_CV	0.14 (0.02)	0.14 (0.02)	0.14 (0.02)	0.317
PCT	0.27 (0.09)	0.26 (0.07)	0.28 (0.09)	0.282
TBIL	10.92 (19.20)	12.46 (32.56)	9.80 (3.50)	0.623
DBIL	4.13 (10.75)	4.99 (18.20)	3.43 (1.18)	0.594
IBIL	6.79 (8.64)	7.47 (14.47)	6.37 (2.58)	0.667
DBIL_TBIL_ratio	0.35 (0.10)	0.35 (0.11)	0.35 (0.09)	0.934
TP	74.51 (5.68)	74.19 (6.15)	75.19 (4.93)	0.382
ALB	40.76 (4.63)	41.58 (3.96)	41.76 (3.32)	0.044
GLOB	33.69 (5.15)	32.57 (5.54)	33.39 (4.95)	0.14
ALB_GLOB_ratio	1.28 (0.28)	1.34 (0.27)	1.31 (0.25)	0.05
GGT	38.02 (28.01)	44.86 (45.62)	36.46 (25.16)	0.086
TBA	6.74 (15.54)	9.14 (26.62)	6.59 (4.54)	0.394
AST	26.09 (29.04)	27.01 (16.32)	27.11 (18.42)	0.901
ALT	24.16 (14.95)	27.93 (23.48)	24.70 (11.85)	0.105
AST_ALT_ratio	1.32 (0.58)	1.24 (0.55)	1.29 (0.49)	0.455
ALP	103.22 (36.96)	106.16 (44.04)	100.75 (32.28)	0.552
PREALB	224.67 (59.69)	234.73 (60.77)	232.69 (55.75)	0.196
CHE	8325.78 (1433.19)	8467.69 (1447.31)	8472.79 (1151.07)	0.474
BUN	4.70 (1.44)	4.84 (1.47)	4.87 (1.16)	0.397
Cr	74.72 (45.23)	77.94 (72.40)	74.05 (14.34)	0.791
UA	340.51 (77.38)	338.10 (69.69)	352.32 (63.72)	0.257
HCO3-	25.88 (2.18)	25.49 (1.74)	25.87 (2.00)	0.193
eGFR	101.71 (21.28)	101.55 (22.24)	101.97 (16.99)	0.988
CysC	0.86 (0.50)	0.89 (0.71)	0.82 (0.13)	0.595
